# Supplementary material for: Evaluation of Fossil Amber Birefringence and Inclusions Using Terahertz Time-Domain Spectroscopy
Source: Polymers (Basel). 2022 Dec 15;14(24):5506. doi: 10.3390/polym14245506 (PMC9780848; doi:10.3390/polym14245506)
Supplement: Supplementary file 1 [file polymers-14-05506-s001.zip]

Archive with 1 entries (1 files):
- polymers-2015269-supplementary.docx
